# Supplementary material for: The impact of genotyping strategies and statistical models on accuracy of genomic prediction for survival in pigs
Source: J Anim Sci Biotechnol. 2023 Jan 3;14:1. doi: 10.1186/s40104-022-00800-5 (PMC9809124; doi:10.1186/s40104-022-00800-5)
Supplement: Supplementary file 1 — Additional file 1: Table S1. Correlation coefficient between the EBV and true breeding values for validation individuals with or without genotypes. Table S2. Regression coefficient of the EBV from whole data on the EBV from reference data for validation individuals with or without genotype. Table S3. Estimates of variances and heritability using a linear model without maternal additive genetic effect for the trait T4/4. [file 40104_2022_800_MOESM1_ESM.xlsx]

## Sheet: Table S1
Table S1 Correlation coefficient between the EBV and true breeding values for validation individuals with or without genotypes
Trait1	Model2	Genotyping scenario3	a			m			a+m
			Genotyped	Nongenotyped		Genotyped	Nongenotyped		Genotyped	Nongenotyped
T4/4	LM	G_alive	0.383	0.306		0.396	0.312		0.459	0.35
		G80_ran	0.444	0.351		0.396	0.338		0.49	0.391
	LG	G_alive	0.383	0.303		0.4	0.311		0.461	0.352
		G80_ran	0.441	0.35		0.403	0.338		0.49	0.395
	PM	G_alive	0.38	0.299		0.4	0.31		0.461	0.352
		G80_ran	0.438	0.347		0.403	0.336		0.489	0.395
T2/4	LM	G_alive	0.3	0.255		0.406	0.353		0.437	0.369
		G80_ran	0.341	0.3		0.414	0.343		0.456	0.371
	LG	G_alive	0.304	0.26		0.408	0.354		0.437	0.369
		G80_ran	0.342	0.305		0.418	0.345		0.455	0.37
	PM	G_alive	0.298	0.252		0.409	0.354		0.437	0.368
		G80_ran	0.335	0.296		0.419	0.345		0.455	0.369
T2/2	LM	G_alive	0.296	0.235		0.326	0.24		0.372	0.28
		G80_ran	0.331	0.259		0.321	0.261		0.383	0.304
	LG	G_alive	0.294	0.231		0.326	0.239		0.373	0.279
		G80_ran	0.326	0.255		0.32	0.261		0.384	0.304
	PM	G_alive	0.293	0.229		0.325	0.239		0.373	0.279
		G80_ran	0.324	0.253		0.319	0.261		0.383	0.304
1 T4/4 : trait of ha2 = 0.04, hm2 = 0.04 and lit2=0.04, T2/4 : ha2 = 0.02, hm2 = 0.04 and lit2= 0.04; T2/2 : ha2 = 0.02, hm2 = 0.02 and lit2=0.02, in liability scale
2 LM: linear model; LG: logit model; PM: probit model, a: direct additive genetic effect, m: maternal additive genetic effect
3 G_alive: only alive pigs (80%) were genotyped; G80_ran: 80% of pigs randomly selected from the whole population were genotyped

## Sheet: Table S2
Table S2 Regression coefficient of the EBV from reference data on EBV from the whole data for validation individuals with or without genotype
Trait1	Model2	Genotyping scenario3	a			m			a+m
			Genotyped	Nongenotyped		Genotyped	Nongenotyped		Genotyped	Nongenotyped
T4/4	LM	G_alive	1.091	1.09		0.896	0.88		0.995	0.981
		G80_ran	1.047	1.066		0.898	0.898		0.983	0.985
	LG	G_alive	1.11	1.088		0.9	0.861		1.009	0.976
		G80_ran	1.083	1.107		0.908	0.9		1.011	1.01
	PM	G_alive	1.087	1.058		0.927	0.887		0.985	0.946
		G80_ran	1.055	1.069		0.928	0.926		0.977	0.979
T2/4	LM	G_alive	1.017	1.02		1.059	1.095		1.093	1.119
		G80_ran	1.004	1.023		1.069	1.087		1.096	1.116
	LG	G_alive	1.108	1.097		1.045	1.055		1.075	1.08
		G80_ran	1.087	1.107		1.055	1.07		1.081	1.097
	PM	G_alive	1.102	1.087		1.068	1.083		1.102	1.112
		G80_ran	1.085	1.103		1.078	1.093		1.108	1.125
T2/2	LM	G_alive	0.959	0.976		1.027	1.017		0.972	0.976
		G80_ran	0.943	0.948		1.006	1.015		0.961	0.961
	LG	G_alive	1.005	1.02		1.037	1.02		1.003	1.001
		G80_ran	0.991	0.998		1.016	1.019		0.993	0.993
	PM	G_alive	0.997	1.006		1.022	1.004		0.995	0.99
		G80_ran	0.983	0.989		1.005	1.011		0.987	0.989
1 T4/4 : trait of ha2 = 0.04, hm2 = 0.04 and lit2=0.04, T2/4 : ha2 = 0.02, hm2 = 0.04 and lit2= 0.04; T2/2 : ha2 = 0.02, hm2 = 0.02 and lit2=0.02, in liability scale
2 LM: linear model; LG: logit model; PM: probit model, a: direct additive genetic effect, m: maternal additive genetic effect
3 G_alive: only alive pigs (80%) were genotyped; G80_ran: 80% of pigs randomly selected from the whole population were genotyped

## Sheet: Table S3
Table S3 Estimates of variances and heritability using a linear model without maternal additive genetic effect for the trait T4/41
Genotyping scenario2
G_all	0.005	0.006	0.149	0.033
G_alive	0.355	0.017	0	0.954
G80_ran	0.005	0.006	0.149	0.034
G_none	0.006	0.006	0.149	0.039
1 T4/4 : trait of ha2 = 0.04, hm2 = 0.04 and lit2=0.04, in liability scale
2 G_all: all pigs were genotyped; G80_ran: 80% of pigs randomly selected from the whole population were genotyped; G_alive: only alive pigs (80%) were genotyped; G_none: no pig was genotyped
